# Supplementary material for: Multi-Scale Effects of Meteorological Conditions and Anthropogenic Emissions on PM2.5 Concentrations over Major Cities of the Yellow River Basin
Source: Int J Environ Res Public Health. 2022 Nov 16;19(22):15060. doi: 10.3390/ijerph192215060 (PMC9690158; doi:10.3390/ijerph192215060)
Supplement: Supplementary file 1 [file ijerph-19-15060-s001.zip]

Archive with 1 entries (1 files):
- ijerph-1947032-supplementary.pdf
